# Supplementary material for: Acoustic Neurinoma with Synchronous Ipsilateral Cerebellopontine Angle Lipoma: A Case Report and Review of the Literature
Source: Diagnostics (Basel). 2022 Jan 5;12(1):120. doi: 10.3390/diagnostics12010120 (PMC8775160; doi:10.3390/diagnostics12010120)
Supplement: Supplementary file 1 [file diagnostics-12-00120-s001.zip]

Archive with 1 entries (1 files):
- diagnostics-1525875-supplementary.xlsx
