# Supplementary material for: Acoustic Neurinoma with Synchronous Ipsilateral Cerebellopontine Angle Lipoma: A Case Report and Review of the Literature
Source: Diagnostics (Basel). 2022 Jan 5;12(1):120. doi: 10.3390/diagnostics12010120 (PMC8775160; doi:10.3390/diagnostics12010120)
Supplement: Supplementary file 1 [file diagnostics-12-00120-s001.zip › diagnostics-1525875-supplementary.xlsx]

## Sheet: Sheet1
Paper No.	Author	Title	No. of Patients	Age	sex	Location	side			Initial Symptom													Treatment					Outcomes						Outcome of observation (N=32)				Outcome of biposy (N=3)					Outcome of Partial removal (N=24)					Outcome of Total removal (N=15)
							L	R	biateral	Asymptomatic	dizziness	Hearing loss+ loss of hearing	Heacache	Tinnitus	Vertigo	Trigeminal neuralgia	unsteadiness	Facial palsy	Facial spasm	nystagmus	sezure	others		observation	biopsy	parital removal	total removal	no change	Growth	hearing loss	facial palsy	symptoms improved	others	no change	growth	symptoms improved	comment	no change	additional symptoms				no change	additional symptoms				no change	additional symptoms
																																							hearing loss	facial palsy	symptoms improved	others		hearing loss	facial palsy	symptoms improved	others		hearing loss
1	Kolb (1859)	Klob J Zur Pathologie der Fettgeschwulster Z. Gesellsch Arzte Wien, 673 (1859) (written in German)	1	N/A	N/A	CPA	1						1										NR
2	Stefan (1933)	Lipom lokalisert im Kleinhirnbruckenwinkel als Nebenbefund einer tuberkulosen Meningitis mit histologischem Befund Z Ges NeurolPsychiatr, 145 (1933), p. 445	1	40	F	CPA	1																autopsy
3	A. R. Vonderahe (1944)	A. R. Vonderahe, M.D., W. T. Niemer, M.S.; Intracranial Lipoma: A Report of Four Cases1, Journal of Neuropathology & Experimental Neurology, Volume 3, Issue 4,	4	N/A	N/A	CPA	NR			1													autopsy
				N/A	N/A	CPA	NR			1
				N/A	N/A	CPA	NR			1
				N/A	N/A	CPA	NR			1
4	Budka (1974)	Budka H: Intracranial lipomatous hamartomas (intracranial lipoma). A study of 13 cases including combinations with medulloblastoma, colloid and epider moid cyst, angiomatosis and other malformations.Acta Neuropathol (Bert) 28: 205-222, 1974	3	77	M	CPA	1			1													autopsy
				26	F	CPA		1		1													subtotal removal			1		1															1
				40	F	CPA	1																autopsy
5	Ianovici et al. (1977)	lanovici N, Dimitriu-Pausesti M, Costacheseu G:Lipomul ge unghgii ponto-cerebelos. Neurologie Psihiatrie Neurochirurgie 21: 269-274, 1976	1	50	N/A	CPA	NR																NR
6	Fukui et al. (1978)	Fukui M, Tanaka A, Kitamura K, Okudera T:Lipoma of the cerebellopontine angle. Case report. JNeurosurg 46: 544-547, 1977	1	28	F	CPA	1					1	1	1	1								partial removal			1
7	Winther and Reske Nielsen (1978)	Winther LK, Nielsen ER: Intracranial lipoma. Report of a case and differentiation from other tumours of the cerebellopontine angle. J Laryngol Oto192: 351-356, 1978	1	50	M	CPA	1					1		1		1							biosy							1	1		CNⅩ paresis											1	1		CNⅩ paresis
8	Faeber and Wolpert (1978)	Faerber EN, Wolpert SM: The value of computed tomography in the diagnosis of intracranial lipomata. J Comput Assist Tomogr 2: 297-299, 1978	1	1	M	CPA	1														1		NR
9	Olson et al. (1978)	Olson JE, Glasscock ME III, Britton BH: Lipomas of the internal auditory canal. Arch Otolaryngol 104: 431-436, 1978	2	42	M	CPA	1					1		1	1								total removal				1			1																			1
				59	M	CPA	1					1		1			1						total removal				1			1																			1
10	Mattern et al. (1980)	Mattern WC, Blattner RE, Werth J, Shuman R,Bloch S, Leibrock LG: Eighth nerve lipoma. Casereport. J Neurosurg 53: 397-400, 1980	1	51	M	CPA		1				1		1	1		1						total removal				1			1			CSF leakage																1
11	Graves and schemm (1982)	Graves VB, Schemm GW: Clinical characteristics and CT findings in lipoma in the cerebellopontine angle. Case report. J Neurosurg 57: 839-841, 1982	1	26	M	CPA					1					1						buzziness	partial removal			1				1		1												1		1
12	Rosenbloom et al. (1985)	Rosenbloom SB, Carson BS, Wang H, Rosenbaum AE, Udavarhelyi GB: Cerebellopontine angle lipoma. Surg Neurol 23: 134-138, 1985	1	28	M	CPA	1				1		1					1				nausea, ptosis	subtotal removal			1				1		1												1		1
13	Steimle et al. (1985)	Steimle R, Pageaut G, Jacquet G, Bourghli A,Godard J, Bertaud M: Lipoma in the cerebellopontine angle. Surg Neurol 24: 73-76, 1985	1	44	M	CPA	1				1	1		1									partial removal			1					1		dizziness subsided , bitonal voice												1		dizziness subsided , bitonal voice
14	Christensen et al. (1986)	Christensen WN, Long DM, Epstein JI: Cerebellopontine angle lipoma. Hum Pathol 17: 739-743, 1986	4	61	M	CPA		1		1													Autopsy finding
				41	F	CPA	1					1	1	1								dysphagia	subtotal resection			1				1	1		hemiparesis, CN Vparalysis											1	1		hemiparesis, CN Vparalysis
				55	F	CPA	1					1		1	1			1				ataxia	total removal				1				1	1																	1
				28	M	CPA	1					1			1			1					subtotal removal			1					1	1	severe vertigo												1	1	severe vertigo
15	Pensak et al. (1986)	Pensak ML, Glasscock ME III, Gulya AJ, Hays JW, Smith HP, Dickens JRE: Cerebellopontine angle lipomas. Arch Otolaryngol Head Neck Surg 112: 99 101, 1986	2	8	M	CPA	1					1	1	1								dysphagia	subtotal removal			1					1		CNⅥ, Ⅷ-Ⅻ palsy, CSF leakeage, meningitis												1		CNⅥ, Ⅷ-Ⅻ palsy, CSF leakeage, meningitis
				49	F	CPA	1					1		1	1								biopsy, CNⅧ section		1			1										1
16	Dalley et al. (1986)	Dalley RW, Robertson WD, Lapointe JS, Durity FA: Case report. Computed tomography of a cerebellopontine angle lipoma. J Comput Assist Tomogr 10:704-706, 1986	1	43	M	CPA		1			1			1									partial removal			1				1														1
17	Levin and lee (1987)	Levin JM, Lee JF: Hemifacial spasm due to cere bellopontine angle lipoma: Case report. Neurology 37: 337-339, 1987	1	22	M	CPA	1												1				partial removal			1						1														1
18	Yuh et al. (1987)	WT Yuh. MR imaging of primary tumors of trigeminal nerve and Meckel's cave.American Journal of Roentgenology. 1988;151: 577-582. 10.2214/ajr.151.3.577	0	N/A	N/A																	Meckel's cave tumors, not CPA
19	Sprik and Wirtschafter (1988)	Calvin Sprik, Jonathan D. Wirtschafter, Hemifacial Spasm Due to Intracranial Tumor.Ophthalmogoly August 1988Volume 95, Issue 8, Pages 1042–1045	1	26	M	CPA													1
20	Nakao et al. (1988)	Nakao S et al.Cerebellopontine angle lipoma. Case report. Neurol Med Chir. 1988 Nov;28(11):1113-8.	1	48	M	CPA	1				1					1							subtotal removal			1				1	1		cerebellar ataxia											1	1		cerebellar ataxia
21	Heiss et al. (1988)	Heiss E, Huhl L, Mironov A. Ein Lipom des Kleinhirnbrückenwinkels. Neurochirurgia (Stuttg) 1988, 31: 104-106.	1	38	M	CPA	1			1													partial removal			1		1															1
22	Yoshii et al. (1989)	Yoshii K, Yamada S, Aiba T, Miyoshi S. Cerebellopontine angle lipoma with abnormal bony structures: case report. Neurol Med Chir (Tokyo) 1989, 29: 48-51.	1	35	F	CPA	1				1				1								partial removal			1				1			increased vertigo												1		increased vertigo
23	Kitamura et al. (1990)	Kitamura K, Takashi F, Miyoshi S. Flutuating hearing loss in lipoma of the cerebellopontine angle. ORL 1990, 52: 335-339.	2	N/A	N/A	CPA						1
				N/A	N/A	CPA						1
24	Nishizawa et al. (1990)	Nishizawa S, Yokoyama T, Ohta S, Ryu H, Ninchoji T, Shimoyama I, Yamamoto S, Sugiura Y, Uemura K, Nozue M. Lipoma in the cerebellopontine angle: case report. Neurol Med Chir (Tokyo) 1990, 30:137-142.	1	38	M	CPA	1					1		1	1					1			partial removal			1						1														1
25	Ashkenasi et al. (1990)	Arie Ashkenasi et al.Cerebellopontine angle lipoma in a teenager Pediatric NeurologyJuly–August, 1990Volume 6, Issue 4, Pages 272–274	1	10s		CPA
26	Truwit and Barkovich (1990)	Truwit CL, Barkovich AJ. Pathogenesis of intracranial lipoma: an MR study in 42 patients. AJR 1990, 155: 855-864.	4	N/A	N/A	CPA	1
				N/A	N/A	CPA	1
				N/A	N/A	CPA		1
				N/A	N/A	CPA/IAC	1
27	Matsumoto et al. (1990)	Matsumoto K, Kunishio K, Yoshimoto Y, Ono Y, Nakamura S, NishimotoA. Cerebellopontine angle lipoma: a case report. Neurol Surg 1990, 18: 1059-1064.	1	37	M	CPA	1				1	1											in Japanese
28	Le Marc'Hadour et al. (1991)	Le Marc'Hadour F.Lipoma of the internal auditory canal. An anatomo-clinical case study and review of the literature about cranial nerve lipomas.Arch Anat Cytol Pathol. 1991;39(4):147-50.	1	36	F	CPA		1				1		1									in Franch
29	Reid et al. (1991)	Reid CB.Cerebellopontine angle lipomatous hamartoma of nerve: case report.Am J Otol. 1991 Sep;12(5):374-7.	0
30	Sauders et al. (1991)	Saunders JE, Kwartler JA, Wolf HK, Brackmann E, McElveen JR Jr. Lipomas of the internal auditory canal. Laryngoscope 1991, 101: 1031-1037.	5	54	M	IAC		1				1		1									total removal				1
				50	M	IAC	1					1		1									total removal				1
				48	M	IAC	1					1											total removal				1				1
				69	F	IAC		1				1											total removal				1
				33	M	IAC	1					1		1									total removal				1
31	Shinozaki et al. (1992)	Shinozaki et al.Five cases of intracranial lipoma; CT and magnetic resonance images.No Shinkei Geka. 1992 Mar;20(3):289-93	2			CPA	NR																subtotal removal			1
						CPA	NR																observation	1
32	Delgado et al. (1992)	Delgado Mije D.Neuralgia of the trigeminal secondary to lipoma of the pontocerebellar angle.Med Clin (Barc). 1992 Oct 31;99(14):556.	1			CPA	NR
33	Wong et al. (1992)	Wong ML.Lipoma of internal auditory canal.Otolaryngol Head Neck Surg. 1992 Sep;107(3):374-6.	2			IAC	NR
34	Cohen et al. (1992)	Cohen TI.MR appearance of intracanalicular eighth nerve lipoma.AJNR Am J Neuroradiol. 1992 Jul-Aug;13(4):1188-90.	1	30	F	CPA/IAC	NR
35	O'Keeffe et al. (1993)	O'Keeffe LJ.Cerebellopontine angle lipoma.J Laryngol Otol. 1993 Jun;107(6):553-5.	1			CPA	NR
36	Aihara et al. (1993)	Aihara N.Cerebellopontine angle lipoma--case report.No To Shinkei. 1993 Jun;45(6):559-62.	1	47	F	CPA		1								1							subtotal removal
37	Koga et al. (1994)	Koga H. Cerebellopontine angle lipoma with vascular anomaly: a case report.No Shinkei Geka. 1994 Nov;22(11):1057-61.	1	42	M	CPA		1			1												partial removal			1		1															1
38	Salpietro et al. (1994)	Salpietro FM.Cerebellopontine angle lipoma. Case report.J Neurosurg Sci. 1994 Mar;38(1):55-8.	1	17	F	CPA		1				1			1							preauricular pain	subtotal removal			1
39	Jallo et al. (1994)	Jallo JI.Cerebellopontine angle lipoma: case report.Neurosurgery. 1994 May;34(5):912-4; discussion 914.	1			CPA	NR
40	Ferreira at al. (1994)	Marcelor F et al.Lipoma of the cerebellopontine angle, case report and literature review.Arq. Neuro-Psiquiatr. vol.52 no.1 São Paulo Mar. 1994	2	28	F	CPA	1									1							subtotal removal			1				1	1	1	CNⅥparesis, hypoethesia and hypoalgesia of CNⅤ											1	1	1	CNⅥparesis, hypoethesia and hypoalgesia of CNⅤ
				57	M	CPA		1			1	1						1					partial removal			1						1														1
41	Kawaguchi et al. (1995)	S.Kawaguchi et al.Eighth Cranial Nerve Lipoma Manifesting as Intractable Vertigo-Case Neurol Med Chir (Tokyo). 1995 Nov;35(11):818-21.	1	49	F	CPA	1				1				1								total removal			1						1
42	Inoue et al. (1995)	Inoue T et al.Hemifacial spasm resulting from cerebellopontine angle lipoma: case report. Neurosurgery. 1995 Apr;36(4):846-50.	1			CPA	NR												1
43	Kato et al. (1995)	Kato T et al.Trigeminal neuralgia caused by a cerebellopontine-angle lipoma: case report.Surg Neurol. 1995 Jul;44(1):33-5.	1	13	F	CPA		1								1							a partial rhizotomy of the involved sensory root									1														1
44	Ruocco MJ et al. (1995)	M J Ruocco et al. intratentorial lipomas with Meckel's cave and cerebellopontine angle extension.American Journal of Neuroradiology August 1995, 16 (7) 1504-1506	1	37	F	CPA		1										1				horner synd, blurring of vision	partial removal			1
45	Prabu et al. (1995)	Prabu SS et al.Intracranial angiolipoma: report of two cases.Br J Neurosurg. 1995;9(6):793-7.	1	28	M	CPA						1										lt arm dyskinesia	no resection	1										1
46	Watanabe et al.(1996)	K.Watanabe et al.Cerebellopontine Angle Lipoma; A Case Report.Jibirinsho. 89: 12; 1429～1432, 1996	1	8	M	CPA		1				1											observation	1
47	Singh et al. (1996)	Singh SP et al.Lipomas of the internal auditory canal.Arch Pathol Lab Med. 1996 Jul;120(7):681-3	2			IAC	N/A
						IAC	N/A
48	Hara et al. (1996)	Hara et al.Value of fat suppression magnetic resonance imaging in the diagnosis of lipomas of the internal auditory canal.Ann Otol Rhinol Laryngol. 1997 Apr;106(4):343-7.	2	51	M	IAC		1				1		1	1			1					observation	1
				49	M	IAC	1					1		1	1								observation	1
49	Muludemann (1997)	Muludemann et al. Cerebellopontine angle lipoma: A rare differential diagnosis. Skull Base Surg. 1997; 7 (4): 199–205.	1	50	F	CPA		1				1		1
50	Greinwald and Lassen (1997)	Greinwald JH Jr et al.Lipomas of the internal auditory canal.Laryngoscope. 1997 Mar;107(3):364-8	4	31	M	IAC	1					1		1									total removal				1			1	1																		1
				19	M	IAC	1					1		1									Biopsy		1			1										1
				36	M	IAC		1				1		1									observation	1				1						1
				19	M	IAC	1					1			1								observation	1				1						1
51	Schuhmann et al. (1997)	Martin U. Schuhmann et al.Cerebellopontine Angle Lipoma A Rare Differential Diagnosis Skull base surgery. 1997; 7(4): 199–205.	1	50	F	CPA		1				1		1									partial removal			1		1															1
52	Amonkar et al. (1997)	Amonkar PP et al.Cerebellopontine angle lipomas, multiple pigmented nevi, and temporal lobe hypoplasia: a new neurocutaneous syndrome.AJR Am J Roentgenol. 1997.Nov;169(5):1429-30.	2	2	M	CPA			1	1													observation	1				1						1
				15	M	CPA			1	1													observation	1				1						1
53	Bigelow et al. (1998)	Bigelow DC et al. Lipomas of the internal auditory canal and cerebellopontine angle. Laryngoscope. 1998 Oct;108(10):1459-69.	17	46	M	IAC	1					1		1									total removal				1
				16	M	CPA	1					1		1	1								Biopsy		1					1			bleeding						1			bleeding
				55	F	IAC	1					1			1								total removal				1			1			severe dizziness																1
				48	M	IAC	1					1											total removal				1	1																				1
				48	M	IAC	1						1										observation	1
				7M	M	CPA		1		1													observation	1				1						1
				32	M	IAC	1						1										observation	1
				61	M	CPA		1							1								observation	1				1						1
				32	F	CPA	1					1											observation	1
				14	F	CPA			1				1										observation	1				1						1
				57	F	CPA	1							1	1								observation	1
				36	F	CPA		1					1								1		observation	1
				63	M	CPA	1			1													observation	1				1						1
				74	M	CPA		1				1			1								observation	1				1						1
				33	M	IAC	1					1											observation	1				1						1
				47	F	CPA	1					1		1									observation	1				1						1
				41	M	IAC		1							1								observation	1				1						1
54	Dunniway and Welling (1998)	Dunniway HM et al.Intracranial tumors mimicking benign paroxysmal positional vertigo. Otolaryngol Head Neck Surg. 1998 Apr;118(4):429-36.	1	46	F	CPA		1							1					1			observation	1
55	Behar et al. (1998)	Behar PM. Fibrovascular lipoma of the cerebellopontine angle mimicking trigeminal neuralgia.hroat J. 1998 Jan;77(1):58-60.	1	N/A	N/A	CPA	N/A
56	Marie B et al. (1998)	Marie B et al. Lipoma of the internal auditory canal. Report of two cases simulating acoustic neuroma.Ann Pathol. 1998 Feb;18(1):52-4.	2	45	N/A	CPA	N/A
				53	N/A	CPA	N/A
57	Zimmermann et al. (1999)	Zimmermann M. Cerebellopontine angle lipoma: case report and review of the literature. Acta Neurochir (Wien). 1999;141(12):1347-51.	1	27	F	CPA	1					1			1								subtotal revmoval			1
58	Fagundes-Pereyra et al (2000)	Fagundes-Pereyra WJ, Marques JA, Carvalho GT, Sousa AA. Lipoma of the cerebellopontine angle: case report Arq Neuropsiquiatr 2000;58:952-957.	1	14	F	CPA	1					1	1										partial removal			1						1														1
59	Lenthall et al. (2000)	Lenthall R.Cerebellopontine angle lipoma with an incidental scalp lipoma in a patient with hemifacial spasm. Eur Radiol. 2000;10(1):195.	1	N/A	N/A	CPA	N/A
60	Celik et al. (2000)	Celik SE. Trigeminal neuralgia due to cerebellopontine angle lipoma. Case illustration. J Neurosurg. 2000 May;92(5):889.	1	N/A	N/A	CPA	N/A									1
61	Raieli et al. (2001)	Raieli V. Trigeminal neuralgia and cerebellopontine-angle lipoma in a child. Headache. 2001 Jul-Aug;41(7):720-2.	1	8	M	CPA		1								1							CBZ	1								1				1	CBZ relief CNV neuralgia
62	Alfaci et al. (2001)	Alafaci C et al. Trigeminal pain caused by a cerebellopontine-angle lipoma. Case report and review of the literature. J Neurosurg Sci. 2001 Jun;45(2):110-3.	1	16	F	CPA		1				1			1	1							partial removal			1				1		1												1		1
63	Tankere et al. (2002)	Tankéré Fet al..Cerebellopontine angle lipomas: report of four cases and review of the literature.Neurosurgery. 2002 Mar;50(3):626-31; discussion 631-2.	4	29	M	CPA	1					1		1									Observation	1
				57	M	CPA	1							1									Observation	1				1						1
				56	M	CPA		1				1						1					Observation	1
				56	M	CPA	1					1		1									Observation	1				1						1
64	Braun et al. (2004)	Braun V.Lipomas of the internal auditory canal--report of two cases and review of the literature.Zentralbl Neurochir. 2004 May;65(2):88-94.	2	N/A	N/A	IAC	N/A																total removal				1			1																			1
				N/A	N/A	IAC	N/A																total removal				1			1																			1
65	Rodriguez Prado et al(2004)	Rodriguez Prado N et al.Cerebellopontine angle and internal auditory canal lipomas: report of four cases and review of the literature Acta Otorrinolaringol Esp 2004;55:126Y30.	4	39	M	CPA		1				1		1									partial removal			1				1	1		Hemiparesis											1	1		Hemiparesis
				30	M	CPA	1						1	1									Partial removal			1				1														1
				45	F	CPA		1				1											Observation	1				1						1
				60	F	IAC		1				1		1	1								Observation	1				1						1
66	Debelius et al. (2006)	Debelius A.Lipoma of the cerebellopontine angle - a case report.Laryngorhinootologie. 2006 Feb;85(2):128-31	1	26	M	CPA		1						1	1								observation	1				1						1
67	Brodsky et al. (2006)	Brodsky JR et al. Lipoma of the cerebellopontine angle.Am J Otolaryngol. 2006 Jul-Aug;27(4):271-4.	1	42	F	CPA	1					1							1				partial removal			1
68	Borges et al. (2009)	Borges RS et al. Cerebellopontine angle lipomas: magnetic resonance imaging findings in two cases. Arq Neuropsiquiatr. 2009 Jun;67(2B):496-8.	2	13	F	CPA		1				1	1										partial removal			1						1														1
				35	F	CPA	1								1								observation	1				1						1
69	Mutlu et al. (2009)	Mutlu M et al. An unusual tumour of the cerebellopontine angle. B-ENT. 2009;5(4):269-71.	1	33	F	CPA	1							1	1								observation	1				1						1
70	Korkut et al. (2009)	Korkut N et al. Lipoma of the cerebellopontine angle: two cases report and review of literature. Kulak Burun Bogaz Ihtis Derg. 2009 Jul-Aug;19(4):207-11.	2	N/A	N/A	CPA	N/A					1		1	1							ear fullness	observation	1				1						1
				N/A	N/A	CPA	N/A							1								ear fullness	observation	1				1						1
71	A B Gobel et al. (2010)	A.B. Göbel et al.Rare bilateral lipoma of the internal auditory canals. A case report and review of the literature. Neuroradiol J. 2010 Sep;23(4):501-5. Epub 2010 Sep 24.	1	70	F	IAC		1
72	Ruggieri et al.(2010)	Ruggieri RM. Therapeutic considerations in cerebellopontine angle lipomas inducing hemifacial spasm. Neurol Sci. 2000 Oct;21(5):329-31.	1	N/A	N/A	CPA	N/A												1
73	Ventura et al. (2011)	Ventura E et al.Bilateral cerebellopontine angle lipomas.Auris Nasus Larynx. 2012 Feb;39(1):103-6. doi: 10.1016/j.anl.2011.01.021. Epub 2011 May 13.	1	36	M	CPA		1															observation	1				1						1
74	Mukherjee et al. (2011)	Mukherjee P et al.Intracranial lipomas affecting the cerebellopontine angle and internal auditory canal: a case series.Otol Neurotol. 2011 Jun;32(4):670-5. doi: 10.1097/MAO.0b013e31821179e0.	10	N/A	N/A	IAC	N/A
				N/A	N/A	CPA	N/A
				N/A	N/A	CPA	N/A
				N/A	N/A	CPA	N/A
				N/A	N/A	CPA	N/A
				N/A	N/A	CPA	N/A
				N/A	N/A	CPA	N/A
				N/A	N/A	CPA	N/A
				N/A	N/A	CPA	N/A
				N/A	N/A	CPA	N/A
				N/A	N/A	CPA	N/A
75	Scuotto et al. (2011)	Scuotto A et al. Lipomas of the cerebellopontine angle: neuroradiological and surgical considerations. Review of the literature and report of our experience.Clin Neurol Neurosurg. 2013 Oct;115(10):2280-3. doi: 10.1016/j.clineuro.2013.07.029. Epub 2013 Aug 2.	2	37	M	CPA	1					1											Observation	1				1						1
				56	F	CPA		1				1		1									Observation	1				1						1
76	Egemen et al. (2013)	Egemen E et al. Trigeminal neuralgia associated with cerebellopontine angle lipoma in childhood.Pediatr Neurosurg. 2012;48(5):306-9. doi: 10.1159/000351550. Epub 2013 Jun 21.	1	6	F	CPA	1									1							CBZ	1								1				1	CBZ relief CNV neuralgia
77	Doherty et al. (2014)	Doherty CM et al.An unusual cause of hemifacial spasm.Br J Neurosurg. 2015 Feb;29(1):107-109. doi: 10.3109/02688697.2014.940841. Epub 2014 Jul 24.	1	N/A	N/A	CPA	N/A												1
78	Bacciu et al. (2014)	Bacciu A et al. Lipomas of the internal auditory canal and cerebellopontine angle. Ann Otol Rhinol Laryngol. 2014 Jan;123(1):58-64. doi: 10.1177/0003489414521384.	8	43	M	IAC	N/A					1			1								Total removal				1				1
				39	M	IAC	N/A					1			1								Total removal				1				1
				44	M	IAC	N/A					1		1	1								Total removal				1				1
				40	F	IAC	N/A					1			1								Total removal				1				1
				34	M	CPA	N/A								1								Observation	1					1						1
				45	F	CPA	N/A					1											Observation	1				1						1
				43	M	CPA/IAC			1					1								ear fullness	Observation	1				1						1
				71	F	CPA						1											Observation	1				1						1
79	Buyukkaya et al. (2014)	Buyukkaya R et al.Cerebellopontine angle lipoma with mild brainstem compression in a 13-year-old patient.Otol Neurotol. 2014 Jan;35(1):192. doi: 10.1097/MAO.0000000000000178.	1	13	N/A	CPA	N/A
80	Filli et al. (2014)	Filli L et al. Symptomatic Lipoma of the Internal Auditory Canal: CT and MRI Findings. A Case Report. Neuroradiol J. 2014 Sep;27(4):479-81. doi: 10.15274/NRJ-2014-10077. Epub 2014 Aug 29.	1	39	M	IAC		1				1		1									Observation	1				1						1
81	Siddiqui et al. (2015)	Siddiqui MA et al. Neurocutaneous melanosis: Review of a rare non-familial neuroectodermal dysplasia with newer association of cerebellopontine angle cistern lipoma.Neuroradiol J. 2015 Apr;28(2):222-6. doi: 10.1177/1971400915581746. Epub 2015 May 11.	1	5	M	CPA		1														Neurocutaneous melanosis	Observation	1
82	Figueiredo et al. (2015)	Figueiredo RR et al. Cerebellopontine angle lipoma in asymptomatic patients: case report. Braz J Otorhinolaryngol. 2016 Nov - Dec;82(6):741-742. doi: 10.1016/j.bjorl.2015.10.003. Epub 2015 Nov 5.	1	30	M	CPA	1					1											Observation	1				1						1
83	Lagman et al. (2016)	Lagman C et al. A Case of Bell's Palsy with an Incidental Finding of a Cerebellopontine Angle Lipoma. Cureus. 2016 Aug 24;8(8):e747.	1	60	F	CPA		1		1													Observation	1
84	Gombert (2018)	Gombert M et al. Cerebellopontine Angle Lipoma Associated to Dysplastic Labyrinth. J Belg Soc Radiol. 2018 Apr 20;102(1):43. doi: 10.5334/jbsr.1472.	1	14	F	CPA/IAC		1				1											Observation	1
[truncated: 3 more columns]
